# Supplementary material for: Differences in Aortic Valve and Left Ventricular Parameters Related to the Severity of Myocardial Fibrosis in Patients with Severe Aortic Valve Stenosis
Source: PLoS One. 2017 Jan 27;12(1):e0170939. doi: 10.1371/journal.pone.0170939 (PMC5271376; doi:10.1371/journal.pone.0170939)
Supplement: S1 File — (XLS) [file pone.0170939.s001.xls]

## Sheet: SCMR2013발표후 RSNA위해 MSR과 MI제외 자료
Grade of Myocardial Fibrosis	AV calcium valume score (CCT)	AV Ca grade (CCT)	LVEDV (CMR)	LVEDV index (CMR)	LVEF (CMR)	LVEF index (CMR)	LV mass (CMR)	LV mass index (CMR)	AVA (CMR)	AV mean pressure (TTE)	AVA (TTE)	AS peak velocity (TTE)	Mild AR (TTE)		Chest pain	Dyspnea	Syncope	Body mass index(kg/m2)	Smoking	Hypertension	Hyperlipidemia	Diabetes mellitus	Sex	Age	BAV vs TAV	CAD
0	876	3	48.6	33.3	84.2	57.6926	70.1	48.0315	0.83	40	0.97	4.04	1		0	1	0	24.9422	0	1	0	0	1	68	1	0
0	852	2	159.6	83.3	42	21.9211	107.6	56.1596	0.69	33	0.7	3.5	0		0	1	1	22.92	0	1	0	1	0	48	0	0
0	2018	4	156.2	81.1	62.8	32.6061	144.4	74.9734	0.85	50	0.93	4.6	1		0	0	1	27.7	0	0	1	0	0	71	1	1
0	461	2	158.2	96.5	63.3	38.6122	76.5	46.664	0.91	38.7	0.78	4.2	0		1	0	0	22.4059	0	0	0	0	1	32	0	0
0	1557	3	134.7	74.5	58	32.0787	99.4	54.9762	0.97	31	1.05	3.63	0		0	1	0	31.1604	0	1	0	1	0	72	1	0
0	243	2	116.5	82.8	57.7	41.0091	82.4	58.5641	0.85	36.5	0.72	4	0		0	0	0	22.9071	0	1	1	0	1	54	0	0
0	329	2	135.8	86.3	72.2	45.8826	70.3	44.6752	1.15	46	0.72	4.5	0		0	1	0	20.6612	0	1	0	0	1	62	0	1
0	1307	2	112.4	85.9	68.5	52.3501	78.9	60.2981	0.77	41.9	0.83	4.3	0		1	1	0	27.5427	0	1	0	0	1	48	0	0
0	1317	2	122.9	61.45	56	28	120.3	60.15	1.17	46.6	0.89	4.5	0		0	0	0	28.5467	1	0	0	0	0	56	0	0
0	2213	4	115.8	71.7	65.5	40.5557	72.2	44.7041	0.89	42.8	0.74	4.2	0		0	0	0	19.8142	0	0	0	0	0	62	0	0
0	3395	4	133.5	80.3	72.3	43.4883	93.9	56.4807	0.63	67	0.62	5.2	0		1	1	0	22.0479	1	0	0	0	0	55	0	1
0	174	2	208.6	168	35	28.1879	88.4	71.1946	0.9	32	0.87	3.7	0		0	0	0	21.5188	0	0	0	1	1	72	0	1
0	545	2	143.2	94.7	78.8	52.1115	132.7	87.7562	0.89	79	0.67	5.74	0		0	0	0	25.6163	1	0	0	0	0	36	0	0
0	923	3	106.1	72.8	69.9	47.9615	49.7	34.1014	0.83	46.2	0.71	4.72	0		0	0	0	27.826	0	1	0	1	1	65	0	0
0	3079	4	123.5	79.8	67.5	43.6154	94.4	60.9969	0.87	66	0.72	5.24	0		0	0	0	21.3384	0	0	0	0	0	48	0	0
0	1336	2	153.7	93.6	60.6	36.9041	92.3	56.2087	0.79	41.1	1	4.1	1		0	1	0	25.677	0	0	0	0	0	68	1	0
0	1099	2	138.8	87.3	47.8	30.0644	74.4	46.7948	0.61	55	0.55	4.56	1		0	0	0	23.9463	0	0	0	0	1	58	0	0
0	4629	4	172.7	98.4	35	19.9421	136.1	77.5463	0.81	42.8	0.82	4	1		0	1	0	20.2	1	0	0	0	0	73	0	1
0	1662	3	115.1	61.1	78	41.4057	125.2	66.4615	0.83	62	0.82	3.8	0		0	1	0	27.5133	0	1	1	0	0	53	0	0
0	2707	3	131.6	68.7	65	33.9324	132.2	69.0132	0.99	44	0.86	4.1	1		1	1	0	26.4979	1	1	0	0	0	63	0	1
0	261	2	138.4	76.4	73	40.2977	96.6	53.3254	0.93	32	0.8	3.8	0		1	0	0	21.0249	1	0	1	0	0	43	0	0
0	2488	4	82.5	53.6	85	55.2242	79.9	51.9108	0.75	57.1	0.74	5.29	0		0	1	0	23.3291	0	1	1	0	1	66	1	0
0	2625	3	144.8	74.8	81	41.8425	154.5	79.8108	0.91	41	0.98	4.26	0		0	0	0	25.6294	0	1	0	0	0	54	0	0
0	2704	3	155.2	82.8	71	37.8789	143.5	76.558	0.83	53	0.76	4.8	1		0	0	0	42.37	0	0	0	0	0	69	1	1
0	1168	3	121	68.4	68	38.4397	97.1	54.8896	0.74	40.4	0.68	4.26	0		1	0	0	29.3051	0	1	0	0	1	62	1	1
0	0	1	137.1	79.3	78	45.116	115.1	66.575	0.95	37	0.79	4.1	1		1	0	0	44.93	0	0	0	1	1	49	1	0
0	1777	3	155.3	81.2	67	35.0316	164.9	86.2194	0.77	38.7	1	4.4	1		1	1	0	49.37	0	1	1	0	0	78	1	0
0	2658	4	105.9	67.9	74	47.4466	119.7	76.7482	0.6	84.4	0.66	5.8	1		0	1	0	36.08	0	0	0	0	1	72	1	1
0	2084	3	123	76.3	72	44.6634	127.8	79.2776	0.83	110.6	0.47	6.92	0		1	1	0	26.1249	0	1	0	0	1	61	0	0
0	690	2	107.6	69.5	69	44.5678	68	43.9219	0.58	49	0.52	4.59	0		1	1	0	21.6	0	1	0	0	1	49	0	0
0	1166	3	80.2	53.1	84	55.616	62.4	41.3147	0.59	35	0.72	3.78	0		0	1	0	25.08	0	0	0	0	1	73	0	0
0	1059	2	86.6	57.2	84	55.4827	79.1	52.2462	0.83	40	0.96	3.96	1		0	1	0	31.1	0	0	0	0	1	84	1	0
0	1593	3	127.9	80.9494	71.8	45.443	96.9	61.3291	0.79	49.7	0.8	4.4	1		1	0	0	36.65	0	1	0	1	1	77	1	0
0	3210	4	181	100.4	69	38.274	253.4	140.56	0.61	104	0.61	6.7	1		1	1	0	21.65	0	0	0	0	0	48	0	0
0	1103	2	149	77.7	71	37.0248	131.5	68.5742	0.89	40.5	0.91	4.14	1		0	0	0	45.14	0	0	0	0	0	44	1	0
0	4271	4	164.7	86.9	61	32.1852	172.9	91.2265	0.71	59	0.77	4.8	1		0	1	0	41.47	0	0	1	1	0	62	1	0
0	263	2	121.3	65.4	70	37.7411	82.5	44.4806	0.77	47	0.94	4.6	0		0	0	0	38.65	0	0	0	0	1	55	0	0
0	791	2	117.7	79.5	79.9	53.9681	119.8	80.9184	0.92	47	0.94	4.5	1		0	1	0	20.1	1	0	0	0	0	79	1	0
0	1859	3	157.2	75.5	81.7	39.2389	163.4	78.4777	0.8	39	1	3.8	0		0	0	0	28.4	1	1	0	0	0	45	0	0
0	3709	4	118.2	76.9	61.7	40.1415	90.4	58.8135	0.68	54	0.85	4.7	1		1	0	0	20.3	0	1	0	0	0	81	1	0
0	1816	3	119.9	77.8571	81.8	53.1169	102.9	66.8182	0.88	50	1	4.5	0		1	1	0	27.02	0	1	0	0	1	65	0	0
0	1332	3	153	97.4	61.3	39.0237	100.6	64.0421	0.74	48	0.8	4.4	0		1	1	0	23.5	0	0	0	1	1	40	0	0
0	953	3	122	85.1	81.4	56.7798	88.1	61.4534	0.8	69	0.85	5.4	1		0	1	0	21.6	0	0	0	0	1	48	1	1
0	2143	3	117	73.7	72.9	45.9208	74.3	46.8026	0.97	61	0.9	5	0		0	0	0	23.6	0	0	0	0	1	66	0	0
0	1331	2	115.4	70	67.5	40.9445	92.1	55.8666	0.89	53.8	0.8	4.4	0		1	0	0	21.05	1	1	1	0	0	61	0	0
0	2105	3	105.5	68.5	76.7	49.8052	76.6	49.7403	0.95	38	1	4.1	1		1	0	0	24	0	0	0	0	1	60	1	0
0	2149	3	188.7	109	72	41.5898	114	65.8506	0.85	53.7	0.8	4.7	1		1	0	0	24.7	0	1	0	0	0	74	1	0
1	371	2	130.1	77.5	61.3	36.5161	55.1	32.8228	0.95	37	0.93	4.2	0		1	0	0	21.7047	0	0	0	0	1	49	0	1
1	390	2	128.7	79.1	52.3	32.144	57.2	35.1556	0.79	38.7	1.04	4.01	1		1	0	0	21.6794	0	0	1	0	1	53	0	0
1	2474	4	196.7	128.8	38.2	25.0135	103	67.4448	0.44	57.9	0.45	5.04	1		1	1	0	20	0	1	1	0	1	72	0	1
1	3555	4	230.9	133	72.3	41.6453	219.7	126.549	0.75	42.2	0.66	4.35	1		0	0	0	28.7037	1	0	0	0	0	39	0	0
1	3827	4	186.1	112.3	69.9	42.1804	133.7	80.6798	0.87	55.7	0.8	4.95	1		1	0	0	26.3465	0	1	0	1	0	65	0	1
1	2378	3	145.4	69	79	37.4897	144.3	68.478	1.01	60.6	0.95	5.07	1		0	1	0	27.0676	1	0	0	0	0	54	0	0
1	1694	3	136.9	81.4	74	44	158.4	94.1838	0.63	64.5	0.72	5.3	1		1	0	0	38.01	0	1	0	0	0	76	1	1
1	4592	4	163.7	88.6	64.7	35.0178	135.4	73.2831	0.75	69	0.69	5.2	1		0	1	0	23.3	0	0	0	0	0	53	0	0
1	1718	3	136.8	70.6	76	39.2222	103.6	53.4661	0.63	54	0.8	4.9	1		0	0	0	42.08	0	0	0	0	0	81	1	1
1	4149	4	165.3	97.2	57.3	33.7059	118.8	69.8824	0.95	47	1	4.3	1		0	1	0	22	0	1	0	0	0	52	0	0
1	3745	4	110.2	68.1	76	46.9655	166.9	103.139	0.59	74.2	0.57	6.11	1		0	1	0	22.2685	0	0	0	0	0	69	0	1
1	713	2	148.1	81.7	80	44.1323	96.4	53.1795	0.81	51	0.78	4.5	0		1	0	0	27.07	0	1	1	0	1	46	0	0
1	2053	3	105.4	61.6	76	44.4175	96.1	56.1647	0.73	43	0.85	4.1	1		0	1	0	25.2749	0	1	1	1	1	67	0	0
1	2195	4	223.6	113.8	62.5	31.809	210	106.878	0.73	57	0.65	5.1	1		1	0	0	26.7148	0	0	0	1	0	62	0	0
1	3237	4	231	132.9	60.7	34.9222	166.4	95.734	0.77	60	0.8	4.85	1		0	0	0	26.6	1	0	0	0	0	59	1	0
1	0	1	119.5	67.8	65.2	36.9921	74.6	42.3254	0.55	84.3	0.59	6.34	0		0	0	0	22.8659	1	0	0	0	1	31	0	1
1	3899	4	196.9	101.7	55	28.4078	258.1	133.31	0.63	58	0.66	5.06	1		0	1	0	26.5023	1	1	0	0	0	57	0	0
1	2299	3	169.4	86	69.5	35.2834	169.9	86.2538	0.83	65	0.79	5.2	0		0	1	0	26.5	0	0	0	0	0	56	0	0
2	3101	4	134.7	72.3	85	45.6236	222.2	119.265	0.46	67	0.51	5.05	1		0	1	0	21.6671	1	0	1	0	0	48	0	0
2	1957	3	171.9	101.1	27	15.8796	186.9	109.922	0.91	31	0.75	3.72	1		0	1	0	35.18	1	0	1	1	0	59	1	0
2	2646	3	184.1	108.5	68.6	40.4297	136.4	80.3878	0.58	59	0.68	5.1	0		0	1	0	22.7	1	1	1	0	0	54	0	1
2	806	3	121.7	65	69	36.8529	117.6	62.8102	0.81	33	0.85	4	1		0	1	0	27.1369	0	1	0	1	0	75	1	0
2	9220	4	220.9	123.2	28.6	15.9507	227.7	126.992	0.83	41	0.67	4.6	1		0	1	0	26.5	1	0	1	0	0	57	0	0
2	2634	3	131.2	108	76.6	63.0549	207.6	170.89	0.75	78.9	0.96	5.82	1		0	0	0	23.9853	0	0	0	0	0	40	1	0
2	2520	4	143.2	92.7	63.6	41.1712	135.6	87.7802	0.59	109	0.53	6.68	1		0	0	0	17.7274	0	0	0	0	1	62	0	1
2	2580	4	111	76.2	75	51.4865	153.9	105.65	0.52	85	0.5	5.6	1		0	0	1	22.7	0	0	0	0	1	54	0	0
2	3325	4	161.4	87	71	38.2714	179.6	96.8104	0.83	51.3	1.13	4.7	1		0	1	0	26.1005	0	1	0	0	0	39	0	0
2	2022	3	157.7	109.3	55.3	37.3649	113.4	76.6216	0.56	89.6	0.6	5.8	1		0	1	0	23.6	0	0	0	0	1	64	0	0
2	863	3	113.2	73	76	49.0106	120.3	77.5786	0.84	44	0.76	4.4	1		0	1	0	38.81	0	1	1	1	1	67	1	1
2	4601	4	211.5	114.6	45	24.383	280.2	151.825	0.67	97	0.56	6.1	1		0	1	0	25.2939	1	0	0	0	0	44	0	1
2	3703	4	194.3	106	63.1	34.4241	163.6	89.2517	0.97	46.3	1.02	4.52	1		0	0	0	43.91	0	1	0	0	0	79	1	0
2	7650	4	140.3	82.5	70.4	41.397	268	157.591	0.59	72	0.61	5.35	1		0	1	0	23.9	1	0	0	0	0	45	0	0
2	2764	3	181	98	48.3	26.1514	85.6	46.347	0.69	50	0.7	4.5	1		0	0	1	26.2	0	0	0	0	0	58	1	0
2	6313	4	198.1	101.2	57	29.1186	245.7	125.517	0.67	70	0.66	5.2	0		1	1	0	45.9	1	0	1	1	0	75	0	0
